# Supplementary material for: Acylcarnitines promote gallbladder cancer metastasis through lncBCL2L11-THOC5-JNK axis
Source: J Transl Med. 2024 Mar 22;22:299. doi: 10.1186/s12967-024-05091-0 (PMC10958842; doi:10.1186/s12967-024-05091-0)
Supplement: Supplementary file 1 — Additional file 1: Table S1. Lipid composition of 5 paired GBC tissues. Table S2. Primary antibodies used in this study. Table S3. The potential lncBCL2L11-interacting proteins identified by mass spectrometry. Table S4. Primer and Probe Sequences Used in This Study. Table S5. siRNA and shRNA sequences used and lncBCL2L11 probe for FISH in This Study. [file 12967_2024_5091_MOESM1_ESM.xlsx]

## Sheet: Table s1
Table S1.Lipid composition of 5 paired GBC tissues
Metabolite	GBC_T1	GBC_T2	GBC_T3	GBC_T4	GBC_T5	GBC_PT1	GBC_PT2	GBC_PT3	GBC_PT4	GBC_PT5
AC 10:0	6511683	6292781	3249000	1442784	18310166	2534533	2632758	5321661	830574	6388918
AC 12:0	27807140	6761818	15449194	19289072	39565384	4691871	3635192	14030155	7794773	26040982
AC 13:0	3227972	2216610	6725806	7937172	25118534	1065156	3338926	14847643	5645434	46106488
AC 13:1	1975188	1336801	2450967	2019598	9011848	1777061	2406634	7023750	2843852	15907047
AC 14:0	183284432	18598030	107428472	103501768	84754824	12616479	7701740	42242296	50890168	23339994
AC 14:1	43826216	11229506	50009048	28588840	85103024	13584109	7723404	51632328	12343790	161941680
AC 15:0	20200588	3844446	39676904	11565681	25061826	1965057	1374866	5677886	5866432	3621312
AC 16:0	1371837824	137634400	796490176	1033724480	389391808	81023256	45493144	328531456	703919552	61805276
AC 16:1	170171072	27553628	139751696	77989272	86586784	20568408	9381638	94161864	44508004	35374148
AC 16:2	39190024	6943362	31767036	20915786	36208744	6610948	2879644	24199250	17313988	37118424
AC 17:0	68753120	6893580	52414408	31289694	31300572	2944266	1518180	8806041	13021149	1979928
AC 17:1	8369248	958808	9664482	5178698	8364335	398645	218696	2969046	1971061	442466
AC 18:0	1382514176	148505568	765185344	698208640	426541824	61430744	41071840	218636832	475621088	41022100
AC 18:1	1069140096	154298912	696699968	539959232	313294304	121934024	54110584	500145984	296522752	91495352
AC 18:2	571810176	69172792	280922112	402124800	188123824	54399916	25998034	235779872	286618528	97437848
AC 18:3	23546044	3554736	17805846	13796978	18750492	3972490	982214	24831048	7908073	13835834
AC 18:4	3105568	908763	3414366	2736460	5840223	643825	323293	2903403	1452627	1135713
AC 19:0	23623468	1010720	7671166	7400414	5744494	290503	362210	1299046	3594088	244416
AC 19:1	11833116	812052	11233689	12082523	8382760	524695	323511	2804199	7019555	81437
AC 19:2	684544	118080	456566	5736247	5016070	99570	3011539	3964328	5749339	8718742
AC 20:0	340554368	12972727	53505992	144913472	45485580	5190662	5166252	20696646	122184960	3525267
AC 20:1	264665152	44445864	204671072	178955248	97334856	14432669	12816230	82394840	138406224	5090955
AC 20:2	243472000	32748966	135559936	140827104	82823920	9323349	7588616	54086588	209893616	4132844
AC 20:3	38732232	6674692	34674908	38059224	30819614	4697974	1793473	15010408	21658894	1872970
AC 20:4	30392798	14462687	75540536	170830304	71999296	12188321	3591808	25586936	46789028	4188794
AC 20:5	9380273	1022302	10529980	14389546	10488648	797624	206431	6264506	6140240	2739654
AC 21:0	7213254	60837	569704	1735872	669309	65747	9841	193027	989449	7443
AC 22:0	68456664	1598864	5431938	32943162	7140684	1828573	651195	3356292	19545498	797326
AC 22:1	47767032	6280510	25015134	66813708	15363112	1895564	2223372	8509746	45089444	739458
AC 22:2	77718504	8944543	32769286	90194872	22661408	1198298	2844942	8198585	168521456	968015
AC 22:3	17049216	3842367	15917993	23716358	12080403	399542	905424	4927039	26654182	32022
AC 22:4	11467347	6419690	24072764	42032816	16869376	1355780	1063770	8340866	18844484	338111
AC 22:5	4763638	306562	10378102	10309194	5856624	60975	6925	3527664	1264553	20193
AC 23:0	2389076	0	134120	2807426	709119	169358	16581	408237	1743181	54149
AC 24:0	19472302	2739387	8922874	76790688	15962182	5213064	1879486	7969702	21190998	2656028
AC 24:1	13458344	1646935	7357328	23727060	5049796	2260221	688735	4388468	7703402	832867
AC 24:2	15053763	1372282	4430181	23339300	4107040	662740	301060	1346306	34181464	138906
AC 24:3	2321453	163000	1941189	9371739	1311003	25894	11365	77554	10420462	6571
AC 24:4	4378542	2908468	11987542	32701440	7276042	257016	524710	2824640	19802592	50194
AC 25:0	1748216	642672	2051988	20591214	5280667	933686	407634	1540332	4945206	306690
AC 26:0	3756473	2395934	3707163	83320736	8910493	2025721	1350341	2898142	6339552	1715924
AC 26:1	3014335	1849903	4465912	25224300	4756060	1441535	1035078	3124176	2575434	1110099
AC 26:2	2685729	1232671	2161664	10271762	3261387	503914	341510	702087	2459896	412108
AC 26:4	24696	178779	486856	5071336	336942	7303	28685	5743	2575515	5673
TG 24:0	315555424	47227472	5660559	3162911	19360188	707020672	94884824	2471738	2800590	1076244992
TG 26:0	468706240	76355184	2073327	4803455	29059788	1107255808	176267168	4041008	1201814	1823069184
TG 28:0	209638496	53778500	716758	343897	12419434	578522816	126239952	592361	181526	1010136832
TG 30:0	46303220	21898404	155227	0	1947004	116352072	43230104	86289	0	245821680
TG 32:0	2534977	39112672	2817082	868346	1480964	5071078	18816828	1790665	597240	15999118
TG 34:1	1698139	108719640	1142792	675582	1436353	3567452	51657568	1054945	1954088	35143820
TG 34:2	0	11071815	0	0	0	329915	12843533	0	0	20267662
TG 36:0	4206499	903647424	101198936	5319098	3977354	8268932	272681344	10259507	4904784	39805780
TG 36:1	2021981	830922112	959105	2271728	1675653	10252537	274382688	1740940	6803538	70275616
TG 36:2	1532736	125983696	539042	3019884	1030823	10318480	82958568	770125	11037531	74521384
TG 38:0	2366378	556916672	3700036	7892220	3429187	2674870	231550688	4672468	8868560	52208928
TG 38:1	3641499	2462346752	2202688	2824958	1164659	32132724	921438848	7260894	19240016	218705632
TG 38:2	3432570	1051198016	1388129	3788090	1120532	34352164	706189952	5581052	28160470	304824896
TG 40:0	4177207	263146352	4164747	5051680	5208331	5567606	239202864	10572670	7909612	118578472
TG 40:1	3331605	1213738496	4016624	3729904	2670686	14393476	802993664	10819385	16819118	222960768
TG 40:2	3440884	624565824	2420269	3201538	1157106	27465236	640078464	8832337	27803552	322267680
TG 41:0	1107354	13773669	1502588	1683218	2425522	1217196	21195976	2235342	1823785	16412055
TG 41:1	932191	31065646	1829071	2194038	2083774	1565756	44158608	3443996	5456180	22955402
TG 41:2	899170	15108855	2284298	11315763	1190140	3756320	27837276	2548808	7334854	23994438
TG 42:0	14787244	199833056	10424407	17536636	11894113	22116248	352521856	36202712	32572964	239308160
TG 42:1	11059658	653368448	9565594	12794850	19293180	30243094	887520512	43547612	34004364	452711136
TG 42:2	7480346	487637600	5416657	7471260	10164608	26733668	946978176	26120016	34299768	485961152
TG 42:3	1820276	134674752	1541331	1472693	901506	10296937	259018656	6071510	12205205	162980416
TG 42:4	340700	93430648	714633	1588408	451987	2576542	84197424	1048170	18649072	44760148
TG 43:0	4524246	15436968	5043170	5375471	5572548	4575194	21667902	6533620	3560266	20428260
TG 43:1	3180380	43477312	3595563	4490986	6092762	6238734	90663976	11062037	8203618	60437088
TG 43:2	1201640	38213288	1537367	2011924	2592616	4780857	91308048	6170920	6793768	72226840
TG 43:3	160172	9780720	551106	509726	153495	1217985	22900204	1158161	2783402	22595608
TG 44:0	51407180	261297744	25413824	43535956	15231875	62756868	398374208	108462424	81518976	264584416
TG 44:1	39629312	644467968	26723524	35746576	32524972	126118888	1450366080	184556112	160773936	985998208
TG 44:2	32610428	927441792	16013032	29923648	27607290	129303208	2041812480	141139568	129057568	1409519488
TG 44:3	9452818	413982368	4763168	9884963	7992284	38448444	1093810688	43322448	51022152	577686912
TG 44:4	3396289	95205696	1839918	4319972	7142740	8710930	190979824	8026470	18539044	135101584
TG 45:0	10854636	13206316	12793624	12739862	12260273	3567884	15343180	10090388	3044249	9532243
TG 45:1	11642027	53904308	10327773	13937332	11480779	18380734	88983920	25177450	16067437	68109840
TG 45:2	6172564	50999992	4322606	6103922	5618128	18694166	127406984	19851428	22377996	121952872
TG 45:3	1435983	22307424	934549	1773362	798268	7078486	74024744	8605548	8519364	74769192
TG 45:4	161643	5624123	379315	272170	546570	960127	16404379	1255004	2382792	22228656
TG 46:0	144348208	498227328	70327320	133404416	42606896	188258032	585346176	311400000	202071776	372899200
TG 46:1	221233040	1251903488	66782792	123444344	42553888	535635104	2444960000	697177664	564267712	1770545024
TG 46:2	165256000	1033862848	48686876	92447136	29864626	540809984	3013450752	491062528	565464576	2638812928
TG 46:3	41195692	440956896	16477322	29723036	12118465	204827424	1591917824	159144400	165753024	1461599488
TG 46:4	12545211	160038112	0	15104161	0	49796228	509809376	37960692	54425684	524636928
TG 46:5	503177	11100161	167551	323295	218553	3412745	36030720	2537685	2205867	65497012
TG 46:6	398320	22751968	367100	1391888	1270000	1012956	37732056	2150250	5763608	23470376
TG 47:0	15355385	17511024	44402116	25864692	33742256	1444685	13319954	12482297	12280401	7471928
TG 47:1	34912136	104078296	26655606	31061680	27904402	36974928	116971568	68073472	51627460	90940656
TG 47:2	26024352	107517656	12789232	22236898	13652251	62599988	200650992	63118944	60899144	156212928
TG 47:3	5987702	37645584	3407050	5196923	2936250	24044908	117360480	21096318	26778382	129597424
TG 47:4	1473362	10260275	735764	1578454	652566	6820658	35008684	5870640	6511966	50847808
TG 48:0	467306240	473129952	291986368	508219872	144019280	383398880	520615392	361203328	899514176	286278464
TG 48:1	1041981120	4209194496	274096384	579314560	153064560	2542801152	5866435072	3071415040	2557197312	4136075776
TG 48:2	993486912	4025310464	170120976	497859904	83084224	3284342528	7905706496	2763154688	2513705984	6104597504
TG 48:3	303771232	1700287616	54517564	149578272	22092090	1607324800	5104546816	952111872	1214885504	4373461504
TG 48:4	74715920	400036256	18585712	67041368	10362162	450957056	1734176896	222488032	318763424	1927585024
TG 48:5	11670483	79073304	5772536	13020001	4251116	45167988	288989920	35746288	47112880	362529888
TG 48:6	1787462	20359828	2845007	6116914	2256194	1840772	48687712	6790706	9576228	36211296
TG 49:0	29094534	16647204	52060420	33969780	28839758	11248328	17731996	10565789	22309608	13157182
TG 49:1	113164376	320510176	85290728	74864080	60407408	143513824	295270304	265173216	203462272	244710784
TG 49:2	137386608	410309152	97165728	96368408	86030832	221699936	554153216	280762080	274787904	441510176
TG 49:3	37560408	160836576	11482297	19903602	8960741	123995024	368933824	115468640	131047272	321552928
TG 49:4	7448862	36622336	2862714	5845112	0	31889966	111267456	25973790	40643568	146427936
TG 50:0	294500128	99266392	205856832	223847264	92378480	165486080	128530016	97010304	306359456	72463704
TG 50:1	3365950464	6493096960	981511552	1944009216	667313728	5420060160	8392778752	8379905024	6135431680	7129273344
TG 50:2	4082369792	10247021568	921512256	2922393088	525401152	8605419520	16142005248	9720246272	10655593472	13007156224
TG 50:3	2196295424	6676914688	353809248	1111922176	138812960	6491166720	14142972928	5695944704	6390500352	11158916096
TG 50:4	535598784	1910793600	69329072	278532128	24353408	2875298816	5913841664	1558920064	2100213632	5917624832
TG 50:5	83812112	399082752	19000216	78080488	6544988	311496256	1295928192	253905152	434131520	1315231360
TG 50:6	19268564	87970264	8294616	39393108	2960096	41669296	306638144	51789488	113706592	281170112
TG 50:7	3055266	19165470	2428693	7533683	694805	5405058	61909528	8681163	19088576	52625104
TG 51:0	20325200	6887643	19969586	9571224	10639247	7976847	7129337	6732759	9162176	5079600
TG 51:1	212684816	390690656	91627136	80069704	60460756	235626512	365770336	423310272	271792960	297082016
TG 51:2	441185856	1141048064	107282088	162771792	69749920	842753472	1402192128	1148245760	1032392640	1036172928
TG 51:3	303990368	762039040	64522436	108687016	40615932	1119106048	1716531712	810945152	716064832	1467647104
TG 51:4	88909232	251330288	14438303	32011228	8354336	550769664	719546304	254795040	305208768	823135104
TG 51:5	10958020	0	0	0	2031944	56409856	118440280	38285600	49565192	219252192
TG 52:0	104024632	11776828	53006720	32636002	25453704	30959058	18843910	21237838	41741988	10851672
TG 52:1	2388398336	4293924096	701211712	795554304	300815648	2390781696	3063676928	5010276864	2671568384	2614045696
TG 52:2	12590210048	19451187200	2260475136	4742814720	1129469184	23070248960	23776516096	21743945728	18829414400	18647666688
TG 52:3	15022747648	22604312576	2324599552	5967563264	1201528704	35266060288	35728596992	25348122624	26197704704	30393186304
TG 52:4	8408215040	13095529472	860491648	3652823552	505563424	25758132224	29059055616	14631380992	17945804800	27357720576
TG 52:5	1331309568	2750352640	131971864	528560160	59787192	6417995264	8472318464	3589021184	4038074368	9751789568
TG 52:6	74630040	126079536	11602659	54377336	3941602	506336512	839801792	278056960	475765504	1418833792
TG 52:7	22279830	87145376	7454210	44575920	2243858	54260684	301354432	63801488	191388880	237435392
TG 52:8	4159876	14055336	2320630	14913702	258974	8224822	63197888	10307618	36338992	51433104
TG 53:0	5601112	1301846	3712644	2070045	2789217	1211048	773749	1432320	1298570	804375
TG 53:1	111709992	95778184	32249206	20266350	17687144	65842456	69112368	167627696	52464780	61527528
TG 53:2	583528128	824741568	80987040	91496328	39187984	934610368	1026423232	1145796608	692725440	677892096
TG 53:3	703473472	1025562880	85542176	147638944	49768136	1763920000	1881908096	1451308160	1223486080	1562909312
TG 53:4	284585280	399708352	45094524	94074824	28136656	1212462592	1309483776	692912640	557815424	1396100480
TG 53:5	67448656	109825416	11730862	25538736	6586338	349439776	391916992	179654320	180414528	537572736
TG 53:6	0	0	0	14912369	0	59838212	119067952	43602336	0	180226416
TG 54:0	26571716	2146130	7076318	4201746	5864640	3608584	1806341	4285808	4375788	1615664
TG 54:1	883011392	446310304	160780112	124873640	63167140	335857248	283801440	1234438656	254365600	306001536
TG 54:2	6082226176	5092009472	872656832	1036297344	256097504	6914356224	6112433152	10106805248	5344044032	5702234112
TG 54:3	11362961408	10682093568	1762176256	3064698880	571949760	19541790720	17385459712	17492828160	13474478080	15920665600
TG 54:4	11633019904	11638120448	1662058240	3608750336	668125952	26148575232	22286708736	17864077312	16684104704	23317637120
TG 54:5	7119178240	7197424128	750245824	2339397888	340510816	22560548864	19047272448	11194943488	11771536384	23344498688
TG 54:6	1898742272	1962864384	165946688	1286611584	85317512	10898972672	8412000256	3996364288	5976416768	13371747328
TG 54:7	172873120	185942160	19989534	72574920	10802783	1523186176	1339542016	534788160	708479168	3270768896
TG 54:8	24115002	81327640	7869906	64002112	1951332	55066344	317311296	68605384	319259968	192281360
TG 54:9	663331	121436	22083	782003	0	1069994	629689	1545523	1455020	22382148
TG 55:1	31903830	10360667	6710046	4816153	5084360	5806994	4639143	19212304	4399266	5156381
TG 55:2	183392224	82817336	17407624	14289437	7365572	106428224	72750872	180039088	60362088	56128280
TG 55:3	337124096	205539888	30312304	33339574	11743209	456153216	361662080	415650624	250933728	236847984
TG 55:4	218807632	156536592	28706730	35061036	15151398	497822304	385477152	274459968	236605136	322032160
TG 55:5	72784032	53687280	19360518	25708490	10265828	203202496	147150720	98866728	92950600	161910880
TG 55:6	44858076	77642960	22341614	42254292	14849817	85974704	136287488	79688424	120027472	86678608
TG 55:7	16935864	43691012	8598389	15480923	5135740	51305676	102374304	45078320	83808024	63610328
TG 55:8	2789270	11105995	2114872	6409836	1614588	14160040	37774660	11746890	35606640	29408844
TG 56:0	9974630	763091	2766708	2570512	5059916	666242	445311	1038895	1001201	372887
TG 56:1	233536624	32586348	27076610	22305242	18446254	23703344	11930440	74856752	15229741	18907964
TG 56:2	1863492096	361003680	110847664	86697680	33668084	675845184	284528736	1316091648	301684224	255063712
TG 56:3	4316222464	1335059712	289749024	296065792	74924896	4052580096	1813449216	2679810560	1718620544	1345345664
TG 56:4	3872185344	1497192192	414895744	498778784	120860464	4792521728	2406370816	2455314432	2006271616	1829373184
TG 56:5	3392388608	2613207808	411562144	562003392	148100416	5273524736	3913393920	3434106112	2858646528	2208985600
TG 56:6	2235465728	2823761664	517276448	1178088192	259168704	6303397888	5054224384	4195897856	4389137920	3413262080
TG 56:7	1639091712	2518848512	372326752	1652396672	178744288	4305205760	5431685120	3086800128	5316364288	3167466496
TG 56:8	562818880	1312161536	149151600	1741114752	94804976	1738123008	3270199808	1448716800	5987049984	1968021120
TG 56:9	45363752	115398248	15642428	187673296	6996204	168466080	494114688	168869680	872099648	389189056
TG 57:0	1581466	419202	835863	969662	2179508	282662	192006	527635	165941	156680
TG 57:1	13830208	3350085	3610634	4554541	5748764	948953	746370	5685941	1107977	1047563
TG 57:2	19816950	4089920	4978677	4218625	4844486	5821200	1858142	17599172	4494038	4111729
TG 57:3	79550536	19848874	5597562	4909061	2820886	36918756	16461793	40277860	16006335	13996944
TG 57:4	61692688	21506408	10578347	6303330	4043634	56093352	29926402	34626500	23221882	20065080
TG 58:0	3372828	211429	832153	1167830	2490556	110651	45521	284681	142045	70834
TG 58:1	95325664	11768666	15588154	21364892	18498612	3047824	1991401	23710992	3405965	3672579
TG 58:10	71743784	99377752	21727428	500522432	16653192	314395840	501171520	198009904	1447065984	510100032
TG 58:11	7164769	14711221	3900622	69535000	1889461	21591106	55529372	26160748	231643824	70421040
TG 58:2	613587520	64273856	40948180	38005980	25633382	62712748	21999696	254403760	35625380	29948648
TG 58:3	1664761856	161882208	74225648	55864532	22039040	617027584	138593984	799577344	164539408	100162032
TG 58:4	1281606016	201999616	92225176	64402604	26148250	906926784	263494752	612807104	268226112	162522560
TG 58:5	1049367744	320947392	158760976	120732320	53603716	737596480	468826208	732240384	363128864	203799920
TG 58:6	1671230336	584625664	238995248	245608976	102225864	2013672192	1379684608	1384397184	1059090368	589680256
TG 58:7	1391674880	547071680	231786080	382986112	107124048	2453978624	1621034240	1307943552	1404298752	926452352
TG 58:8	510113280	453500768	201661840	516376256	121056712	817609856	1108903424	848702528	1510869120	589650304
TG 58:9	311832640	397840736	100897456	499948576	64903100	1041980992	1408009216	742001088	1854760064	981960704
TG 59:1	6390108	1220754	1833610	3188236	4591494	209807	128335	2598047	332492	272324
TG 59:2	27383324	5423006	3497699	5017300	5770770	1705017	1320011	12026608	2079027	1955575
TG 59:3	36146716	11927169	2712492	3903512	3051033	5464027	4182104	16474896	4135414	5866451
TG 59:4	20234738	9820733	2072889	2837012	1575576	5893202	5983132	11262317	6138862	8033943
TG 59:5	16822510	7931494	3466248	2369187	1980684	5661707	7231160	5528956	5406010	4909990
TG 60:1	28860878	2072856	6462583	11804620	10494279	375834	330396	5846812	425561	422562
TG 60:10	96670424	82029776	59264880	111323824	26824766	115939712	137544960	111269216	256286304	58528932
TG 60:11	46780980	76095952	29678094	177544336	16704977	67813432	127847040	89579632	439988128	53815240
TG 60:12	14149397	47687064	13821157	227191152	9380239	19876384	70607832	37613092	606811968	35242832
TG 60:2	238907584	21244206	24492824	31014998	18671276	8204838	3561833	71221120	6651090	6727997
TG 60:3	734103488	55969012	39320968	41073180	18688148	78168952	18299086	235748592	31530656	22548326
TG 60:4	497140864	62312724	34413432	31987382	13672660	108639208	33720628	226799728	60448220	35474212
TG 60:5	299450048	58317128	35169748	24094752	11195701	94110120	44518312	143810624	57786524	34636108
TG 60:6	406562528	76995960	50413076	40389268	19932732	209458624	96000360	167996368	90165224	39088664
TG 60:7	324236224	68227488	65180876	57539600	32980058	242835216	123574632	137481312	124111256	54331780
TG 60:8	201225936	60872524	62441044	74605616	35358888	156542272	94780096	104537216	114067592	53979480
TG 60:9	110294728	57411104	53680768	72536552	31425716	123081624	104190984	98871048	123972520	43128540
TG 62:10	49238012	18361226	22980242	30465514	12669144	19971840	9606245	23599336	29110304	2031332
TG 62:11	47070456	23086906	27647972	48097048	14813497	32385128	25378854	38651388	82321024	3550289
TG 62:12	20800482	20784158	11593180	50500268	11096681	19592042	24414636	27406054	102552272	6577570
TG 62:13	8922075	12111151	7906053	54697516	5329540	12725232	26450130	21999740	161531056	13552147
TG 62:14	2929066	7188401	3459505	76950656	4124826	3679488	10961778	10109114	198968208	8274250
TG 62:2	70299328	2644950	5672694	7999271	4965971	881388	266187	8017902	413404	441421
TG 62:3	364972192	15174500	15143276	17711654	8142045	16032504	2749421	40500688	2942995	2082502
TG 62:4	220394224	18299924	19932918	24027772	12053640	15897366	3897107	46637160	7069824	3611743
TG 62:5	105370336	19812914	18042748	22442692	10528262	9693622	4687518	36681844	11127033	4569768
TG 62:6	144006976	22904218	18079188	21204622	9957665	28329198	9888511	46236792	20981864	5573082
TG 62:7	96427952	17332336	15023019	12868193	7308035	37247364	15887655	34427328	18284258	5034152
TG 62:8	74989608	14824208	28926130	24826476	17128724	25125770	9985280	23280582	23303918	1735354
TG 62:9	49545300	12188063	28164872	23043982	15963913	12043056	4768296	18266696	15423735	710072
FA 10:0	101518488	84261600	69200440	100473352	123068016	115438856	97720616	43646372	79457680	420332832
FA 11:0	90005000	73571504	102582096	87608056	89585888	82688936	69671600	73410368	86614352	84716616
FA 12:0	196583760	133316904	185080144	219406672	147594560	154389456	187146624	136675376	206278352	365243584
FA 13:0	62003392	60926484	55204060	55818856	54509864	60907848	77291400	54988476	60593876	83286632
FA 14:0	1129569664	879457408	1040378560	1237528704	1227305600	916650624	890181632	861056448	1202283904	1522875520
FA 14:1	35546328	25184440	48010328	92080360	29580754	21322052	31010568	43123352	89050576	38912436
FA 15:0	398959200	353196416	430160512	513710976	431897248	352422208	447798688	376227520	374609088	519899328
FA 15:1	171526112	163827632	170994672	187085568	182721904	162056400	184903312	176450464	160637664	187078976
FA 16:0	8899284992	6075061248	9904673792	16934068224	7917449728	8760054784	6999289856	7618375680	21287081984	9862373376
FA 16:1	397697344	238741008	603655232	910311104	349777600	389687968	433400800	458188768	1537180032	555735168
FA 16:2	27397408	9881121	32809926	96430936	18220136	12806987	9801408	20648906	216552128	17187958
FA 16:3	11632284	10499552	12896268	130590296	15039161	8056660	3432109	17695908	239521760	6000091
FA 17:0	277587552	224751392	408389664	594391296	334734304	246157648	258874448	232847168	421464096	388117792
FA 17:1	54050124	45477496	79955184	131429832	77217432	54010784	87328320	50446168	114021496	110684280
FA 17:2	2676547	1293216	2108725	4007111	2599815	2549149	3049216	2289180	5863064	4246870
FA 18:0	8262178816	5898603008	11103245312	14739563520	8415791104	7391510016	5772092416	7598142464	13475044352	9332775936
FA 18:1	5696791040	1940823680	8326550528	13014545408	3694706688	8634219520	3150993152	5499069440	17210728448	5232602624
FA 18:2	4007479040	1147837696	4934831616	14475442176	2645957120	5075784704	2030915072	3348529920	28251912192	5486412800
FA 18:3	175955744	42443436	182616736	302246016	86393584	221574352	100828800	308863616	702843648	420674080
FA 18:4	4001278	2673722	4508985	10890906	4001303	3319739	1781633	3866339	16870180	3848945
FA 19:0	32143724	22883618	49991224	63823836	35667176	28426070	27022574	25900572	43571824	32914560
FA 19:1	22375900	11870755	43115056	45062180	23523754	23743746	18112530	18570282	37748432	25720786
FA 20:0	169403168	92979280	220889056	265964816	142571440	130626344	128247912	113436416	212087856	166333664
FA 20:1	215875712	51658160	460688096	310818144	118126640	256615952	94729768	115054776	275814912	104983152
FA 20:2	340486976	79919216	642877184	498770624	213953248	189109760	82267008	106570352	546798272	110256288
FA 20:3	397065952	187603248	791508992	1232429696	520456864	268412400	155256192	205110992	1236578048	131708232
FA 20:4	2840335360	3028725760	4435536384	21388824576	4855408640	2246189824	1369390592	2960525056	22447503360	1215226752
FA 20:5	68689688	29850278	166737056	822833024	77428336	30224522	19441254	52086060	1254603648	19541596
FA 21:0	18592456	15715409	34656556	35147260	27567702	24200294	19533846	15668791	33448282	29751976
FA 22:0	141236928	81966544	204734128	262722848	159742832	129591328	98749552	95421072	200844688	136298944
FA 22:1	59918716	18964724	108553544	90941648	32431200	45804968	22293086	29522518	47721408	17080804
FA 22:2	29017286	8943535	65848800	41859744	20800586	9193796	5909753	7020632	33481080	7331298
FA 22:3	26295548	9852297	67514896	34692272	34779832	8613693	6448960	6133920	25695830	5236516
FA 22:4	408538496	145893424	1185183744	753862720	506586368	145232992	103865960	165920272	1063329344	71706328
FA 22:5	209154128	77996248	668101312	727698752	254323232	105322968	66639668	131327040	916206592	80971424
FA 22:6	295187264	163239936	1093860736	4182313472	501428384	210393248	127661896	389037120	6991091200	234063232
FA 23:0	30710332	16286831	23837984	64833392	37268124	13571020	25722358	23273014	38447856	19362814
FA 23:1	2397175	1109790	4144898	11238001	3042041	1471879	1024450	1598337	3720112	2066970
FA 24:0	149186544	63033684	161636576	436030304	186390128	52060672	96583616	86908072	138056592	63434696
FA 24:1	85291616	38581540	225615456	222581584	68558752	33694176	14370069	60607852	53356884	25196174
FA 24:2	32314692	17373204	72046624	66834556	30829906	8322902	3654994	10266177	24074340	8686055
FA 24:3	3694903	1811706	14562564	8351122	7396790	349448	221076	591291	3370072	231295
FA 24:4	24381634	16798844	137157424	73370432	46658544	6683918	5025948	10065533	54169968	2288995
FA 24:5	10865320	4577281	59310832	21658962	19805986	2285997	1779530	3126741	16882756	753714
FA 25:0	25820114	22172962	24387732	51985660	48541628	17061424	45348380	26596836	22705696	23922978
FA 25:1	2476577	849751	4048467	10826778	3836702	1387010	1141174	1809377	2764782	1786429
FA 26:0	37115304	24247998	39864664	114820816	74116808	17553504	49748380	28836370	25094704	22546630
FA 26:1	14092402	5761852	61973344	68034760	20135434	4294586	4486806	8186365	10468144	5160648
FA 26:2	19455210	8392983	51879748	59789784	25076232	3382936	1897310	4788964	11889272	3891034
FA 26:3	2098400	1607837	8008168	9058391	5294376	537995	59484	647404	3400116	1040077
FA 26:4	3773545	5542350	31605132	24259092	11553646	727949	763960	2028830	8018715	467429
FA 26:5	1775091	2436770	20260152	8224786	13426154	110637	264364	348674	1643709	31168
FA 26:6	120183	169171	8555885	7185744	3286012	0	0	0	795868	0
FA 27:0	3280486	3932417	2599670	5681038	7041573	2732998	9121914	4172077	2035683	4396050
FA 28:0	10378952	7615006	9724468	18329154	14735330	5609376	16790886	9437193	8440373	7408974
FA 28:1	374520	290583	1919617	7365194	848438	238746	916930	94989	330740	352129
FA 28:2	742817	96517	2244050	11653934	530054	0	47789	0	66045	53080
FA 29:0	980060	899659	817382	1494915	1391331	593610	1743374	929511	819087	808468
FA 30:0	3521231	2542477	3020642	4658978	3135006	2091448	7007022	3029043	2674279	3153664
FA 30:1	181555	404850	496113	1764019	1092427	318244	1784016	878502	449404	572832
FA 30:4	5084842	1753369	7517045	2345228	26048176	5285438	471335	13096350	10027824	57677
FA 32:0	887646	527373	1065220	900448	642619	505912	1699603	702837	873975	713833
FA 32:1	1293186	1300492	1519396	3083212	2151617	790885	2796378	1261604	1102130	707639

## Sheet: Table s2
Table S2 Primary antibodies used in this study
Antibody	Company	WB	IHC
THOC6(A17766,B-3)	Abclonal，Santa Cruz Biotechnology	1：200（Santa Cruz Biotechnology）	1：200（Abclonal）
THOC5(A11635)	Abclonal	1：1000	1：200
THOC2(A18332)	Abclonal	1：500	1：200
JNK(A4867)	Abclonal	1：1000
p-JNK(AP0631)	Abclonal	1：1000	1：200
Histone H3(A2348)	Abclonal	1：1000
ALKBH5(A22137)	Abclonal	1：1000
CPT2(A0653)	Abclonal	1：1000	1：200
METTL3(A8370)	Abclonal	1：1000
N6-methyladenosine(A19841)	Abclonal	1：1000
E-cadherin(#3195)	Cell Signaling Technology	1：1000
N-cadherin(#13116)	Cell Signaling Technology	1：1000
Vimentin(#5741)	Cell Signaling Technology	1：1000
GAPDH(ab181602)	Abcam	1：1000
β-Tubulin(#2128)	Cell Signaling Technology	1：1000

## Sheet: Table s3
Table S3 The potential lncBCL2L11-interacting proteins identified by mass spectrometry
Accession	Description	Score	# Proteins	# Unique Peptides	# Peptides	# AAs	MW [kDa]
P22626	Heterogeneous nuclear ribonucleoproteins A2/B1 OS=Homo sapiens GN=HNRNPA2B1 PE=1 SV=2 - [ROA2_HUMAN]	1015.43	1	15	17	353	37.4067
P09651	Heterogeneous nuclear ribonucleoprotein A1 OS=Homo sapiens GN=HNRNPA1 PE=1 SV=5 - [ROA1_HUMAN]	770.95	1	11	13	372	38.7231
P07355	Annexin A2 OS=Homo sapiens GN=ANXA2 PE=1 SV=2 - [ANXA2_HUMAN]	272.111	1	16	16	339	38.5798
P48729	Casein kinase I isoform alpha OS=Homo sapiens GN=CSNK1A1 PE=1 SV=2 - [KC1A_HUMAN]	228.78	1	9	9	337	38.8899
P40937	Replication factor C subunit 5 OS=Homo sapiens GN=RFC5 PE=1 SV=1 - [RFC5_HUMAN]	207.085	1	3	3	340	38.4722
Q9UNQ2	Probable dimethyladenosine transferase OS=Homo sapiens GN=DIMT1 PE=1 SV=1 - [DIM1_HUMAN]	193.31	1	7	7	313	35.2141
Q15717	ELAV-like protein 1 OS=Homo sapiens GN=ELAVL1 PE=1 SV=2 - [ELAV1_HUMAN]	187.833	1	5	5	326	36.0692
Q96GD4	Aurora kinase B OS=Homo sapiens GN=AURKB PE=1 SV=3 - [AURKB_HUMAN]	167.403	1	4	4	344	39.2856
Q9BWM7	Sideroflexin-3 OS=Homo sapiens GN=SFXN3 PE=1 SV=3 - [SFXN3_HUMAN]	151.026	1	9	10	321	35.4805
P31942	Heterogeneous nuclear ribonucleoprotein H3 OS=Homo sapiens GN=HNRNPH3 PE=1 SV=2 - [HNRH3_HUMAN]	105.489	1	4	4	346	36.9031
Q9H147	Deoxynucleotidyltransferase terminal-interacting protein 1 OS=Homo sapiens GN=DNTTIP1 PE=1 SV=2 - [TDIF1_HUMAN]	103.471	1	3	3	329	36.9899
P67809	Nuclease-sensitive element-binding protein 1 OS=Homo sapiens GN=YBX1 PE=1 SV=3 - [YBOX1_HUMAN]	92.4994	1	4	4	324	35.9027
Q6UXN9	WD repeat-containing protein 82 OS=Homo sapiens GN=WDR82 PE=1 SV=1 - [WDR82_HUMAN]	82.344	1	5	5	313	35.0565
Q9H9B4	Sideroflexin-1 OS=Homo sapiens GN=SFXN1 PE=1 SV=4 - [SFXN1_HUMAN]	75.8479	1	2	3	322	35.5963
P53597	Succinate--CoA ligase [ADP/GDP-forming] subunit alpha, mitochondrial OS=Homo sapiens GN=SUCLG1 PE=1 SV=4 - [SUCA_HUMAN]	67.7214	1	2	2	346	36.2268
P63244	Receptor of activated protein C kinase 1 OS=Homo sapiens GN=RACK1 PE=1 SV=3 - [RACK1_HUMAN]	54.5309	1	4	4	317	35.0546
Q96EE3	Nucleoporin SEH1 OS=Homo sapiens GN=SEH1L PE=1 SV=3 - [SEH1_HUMAN]	51.07	1	2	2	360	39.6234
Q96GY0	Zinc finger C2HC domain-containing protein 1A OS=Homo sapiens GN=ZC2HC1A PE=1 SV=2 - [ZC21A_HUMAN]	42.6334	1	3	3	325	35.07
Q9H3F6	BTB/POZ domain-containing adapter for CUL3-mediated RhoA degradation protein 3 OS=Homo sapiens GN=KCTD10 PE=1 SV=1 - [BACD3_HUMAN]	40.39	1	2	2	313	35.4098
Q86W42	THO complex subunit 6 homolog OS=Homo sapiens GN=THOC6 PE=1 SV=1 - [THOC6_HUMAN]	40.22	1	2	2	341	37.511
Q13247	Serine/arginine-rich splicing factor 6 OS=Homo sapiens GN=SRSF6 PE=1 SV=2 - [SRSF6_HUMAN]	39.2888	1	2	2	344	39.5634
Q96P16	Regulation of nuclear pre-mRNA domain-containing protein 1A OS=Homo sapiens GN=RPRD1A PE=1 SV=1 - [RPR1A_HUMAN]	37.57	1	2	2	312	35.6976
P05198	Eukaryotic translation initiation factor 2 subunit 1 OS=Homo sapiens GN=EIF2S1 PE=1 SV=3 - [IF2A_HUMAN]	34.3401	1	2	2	315	36.0894
Q13347	Eukaryotic translation initiation factor 3 subunit I OS=Homo sapiens GN=EIF3I PE=1 SV=1 - [EIF3I_HUMAN]	33.9043	1	4	4	325	36.4786
Q96DI7	U5 small nuclear ribonucleoprotein 40 kDa protein OS=Homo sapiens GN=SNRNP40 PE=1 SV=1 - [SNR40_HUMAN]	31.55	1	1	2	357	39.2857

## Sheet: Table s4
Table S4 Primer and Probe Sequences Used in This Study
Primer/Probe name	Sequence
CPT1A-F	5'TCCAGTTGGCTTATCGTGGTG3'
CPT1A-R	5'TCCAGAGTCCGATTGATTTTTGC3'
CPT2-F	5'CGGAGTCTCGAGCAGATAGG3'
CPT2-R	5'GGAAAAGAACTGCATGAGCA3'
CRAT-F	5'GGGCTCGAGTAGATGACCAC3'
CRAT-R	5'ATGAGTTTCAGGCCTCAGGA3'
COT-F	5'GTGGTGGCTGAATGTTGCCTA3'
COT-R	5'TTGGAGGCCAGTAGTGTTCAA3'
OCTN2-F	5'TCCACCATTGTGACCGAGTG3'
OCTN2-R	5'ACCCACGAAGAACAAGGAGATT3'
CT2-F	5'GGAATAAGAGGGAGAACACATCG3'
CT2-R	5'TCACCGCAGTGCTTTTCCA3'
ACSL4-F	5'CATCCCTGGAGCAGATACTCT3'
ACSL4-R	5'TCACTTAGGATTTCCCTGGTCC3'
LIPE-F	5'AGGAGCCAGCATTGAGACAAA3'
LIPE-R	5'CGCAGGTGTTGATTCAGCTTC3'
PNPLA2-F	5'ATGGTGGCATTTCAGACAACC3'
PNPLA2-R	5'CGGACAGATGTCACTCTCGC3'
ENST00000438897-F	4'GGACTTCCCAGACTCCAGAA3'
ENST00000438897-R	5'GCCTTCAAGGTGGACTCTGGA3'
ENST00000521989-F	5'TCCCTCCCTTCCTGCCACT3'
ENST00000521989-R	5'AACAACCGCACCCACCACC3'
ENST00000507803-F	5'TTCTTGTCAGAAACCCTT3'
ENST00000507803-R	5'GTGTAGCATTCACTCCCT3'
THOC5-F	5'TCATCAGAATCGAGCAAAAAACGGAAG3'
THOC5-R	5'GCGATGGCTGAAGAATCCCTG3'
THOC6-F	5'GGAGCTGTTCGACTTTGGGA3'
THOC6-R	5'CCTGGTAGAAGGTGACGTGC3'
MT-ND1-F	5' ATGGCCAACCTCCTACTC 3'
MT-ND1-R	5' GTGATGGTAGATGTGGCG 3'
pre-rRNA 45S-F	5' GAGCGACCAAAGGAACCATA 3'
pre-rRNA 45S-R	5' GTGATGGTAGATGTGGCG 3'
GAPDH-F	5' AGAAGGCTGGGGCTCATTTG 3'
GAPDH-R	5' AGGGGCCATCCACAGTCTTC 3'
MALAT1-F	5'AAAGCAAGGTCTCCCCACAAG3'
MALAT1-R	5'GGTCTGTGCTAGATCAAAAGGCA3'
HOTAIR-F	5'CAGTGGGGAACTCTGACTCG3'
HOTAIR-R	5'GTGCCTGGTGCTCTCTTACC3'
U6-F	5'CTCGCTTCGGCAGCACATATACT3'
U6-R	5'CGCTTCACGAATTTGCGTGT3'
5’RACE-R1	CTGGAGGGCTCTCCCAGAGGCTTCTGT
5’RACE-R2	CTGTCTCAGTTTGCTCCAGCTGCTGT
3’RACE-R1	CACAAGCCACCCAGTCTATGGTATTCTG
3’RACE-R2	CAGCAGCTGGAGCAAACTGAGACAGTAC

## Sheet: Table s5
Table S5 siRNA and shRNA sequences used and lncBCL2L11 probe for FISH in This Study
Name	Sequence
ENST00000521989	5'GGAAUCUAACACUCUACAAUU3'
ENST00000507803	5'AGUUCAACUUUAUAGCAAAUG3'
ENST00000438897-si1	5'GCGAGGAGUAGGCUGUCUA3'
ENST00000438897-si2	5'CCCACUGGUUCAGACAGAA3'
CPT2-sh1	5'TGCTCTGGACAAACAGAAT3'
CPT2-sh2	5'TCCGTTGTTCTGAACTTTA3'
THOC5-si1	5'CCAAAUGUUUGGAGUUUAA3'
THOC5-si2	5'GAAAGUAGAUGCCUAUCAU3'
ThOC6-si1	5'GGAUGGAGCUGUUCGACUU3'
ThOC6-si2	5'AGAAGCCGGUGGUGACUUU3'
ENST00000438897-Probe	5'CTCCTCGCTGTGTCCTCACCTTTAC3'
